# Supplementary material for: Genetic diversity in global chicken breeds in relation to their genetic distances to wild populations
Source: Genet Sel Evol. 2021 Apr 14;53:36. doi: 10.1186/s12711-021-00628-z (PMC8048360; doi:10.1186/s12711-021-00628-z)
Supplement: Supplementary file 3 — Additional file 3: Table S3. Title: R2 and slope values of the relationship between observed heterozygosity and genetic distance to Gallus gallus ssp. estimated from the 6303 genes. [file 12711_2021_628_MOESM3_ESM.xlsx]

## Sheet: Sheet2
Table S3 The R2 and slope values of the relationship between observed heterozygosity and genetic distances of populations to Gallus gallus ssp. estimated from the 6 303 genes
Gene	R2	Slope	# Snps
GRB2	0.036	-0.112	16
DPYSL2	0.057	-0.141	10
NTF3	0.056	-0.174	14
WHSC1L1	0.124	-0.232	11
STK17A	0.089	-0.232	13
ESRP2	0.118	-0.235	15
EBF2	0.305	-0.251	31
GNRH1	0.159	-0.252	14
LOC415713	0.143	-0.257	11
RTN4	0.129	-0.26	13
KCTD9	0.239	-0.265	11
ADAM28	0.2	-0.267	13
NDUFA9	0.131	-0.271	14
DOCK5	0.192	-0.276	12
SPTBN1	0.168	-0.279	15
BRIP1	0.261	-0.28	18
EGFR	0.135	-0.297	14
MYL9	0.126	-0.298	12
NEFM	0.34	-0.303	33
PAFAH1B1	0.299	-0.307	12
RAB8A	0.311	-0.307	33
FGFR1	0.268	-0.311	28
C20H20ORF4	0.183	-0.313	15
TMEM39B	0.163	-0.314	10
PRMT7	0.231	-0.319	18
STXBP6	0.242	-0.324	25
KIF1B	0.132	-0.325	16
CKMT1A	0.282	-0.332	15
RAP1GAP2	0.215	-0.332	16
RPS6KA1	0.155	-0.332	24
PTPRS	0.333	-0.336	44
MTA3	0.122	-0.342	19
LOC416354	0.273	-0.343	10
DOK6	0.23	-0.345	19
KLF13	0.132	-0.352	11
STAR	0.266	-0.362	21
KCNH8	0.288	-0.364	26
TRIM2	0.24	-0.366	33
ADAM9	0.382	-0.368	39
CHFR	0.211	-0.369	10
LZTS1	0.313	-0.371	43
WSB1	0.259	-0.373	12
PLEKHA2	0.219	-0.373	11
FUT8	0.294	-0.375	29
AMY2A	0.316	-0.376	24
GPC5	0.241	-0.383	20
TRPM1	0.115	-0.385	14
PSMA2	0.183	-0.388	13
ADAMTS14	0.143	-0.39	11
ABCF2	0.271	-0.39	16
GLI3	0.267	-0.39	19
MIR1681	0.305	-0.39	27
CSK	0.181	-0.391	10
GPATCH3	0.2	-0.392	11
NDUFB3	0.135	-0.393	10
LOC100859046	0.229	-0.396	10
TGM2	0.186	-0.396	20
SFRP1	0.397	-0.399	30
PHPT1	0.256	-0.402	11
ATPBD4	0.328	-0.403	50
POLR3A	0.281	-0.403	15
KITLG	0.331	-0.405	58
TMEM104	0.257	-0.405	14
SYT10	0.281	-0.406	21
HSF2	0.329	-0.41	29
ACTC1	0.197	-0.411	12
PDIA4	0.346	-0.411	54
GFRA2	0.42	-0.411	80
FBXW5	0.29	-0.412	10
BCL11A	0.417	-0.415	55
GLP2R	0.333	-0.416	24
EIF4H	0.249	-0.417	21
FAM125B	0.456	-0.418	15
CBLN2	0.366	-0.42	36
IFT172	0.176	-0.423	13
MAPKAP1	0.415	-0.424	14
KAT6A	0.313	-0.426	22
OPTC	0.319	-0.427	15
SPATA4	0.29	-0.427	19
SPC25	0.249	-0.429	14
PCDH17	0.205	-0.43	13
METTL19	0.147	-0.431	12
LOC101749664	0.195	-0.432	11
ENTPD2	0.249	-0.432	26
ZNF609	0.358	-0.433	19
ACYP2	0.3	-0.434	11
BPIFB7	0.201	-0.434	19
MUM1	0.326	-0.435	12
CPPED1	0.241	-0.435	15
NCAM2	0.283	-0.438	24
C12ORF29	0.257	-0.441	14
COMP	0.385	-0.441	19
ACLY	0.219	-0.441	13
TRH	0.331	-0.441	10
TPRG1L	0.272	-0.442	12
NOVA1	0.343	-0.443	45
KCNMA1	0.475	-0.444	109
PFDN1	0.502	-0.444	57
CCNRC01	0.256	-0.445	10
NRAS	0.253	-0.446	11
KRT14	0.241	-0.446	15
AMBRA1	0.194	-0.447	13
ATP8B3	0.203	-0.447	11
PGD	0.242	-0.448	42
MIR17	0.477	-0.449	196
CYP11A1	0.308	-0.45	14
COL8A2	0.292	-0.451	15
SMURF1	0.309	-0.452	18
GNAO1	0.282	-0.453	16
ERC2	0.336	-0.454	62
MIR6692	0.319	-0.454	11
TMEM38A	0.317	-0.455	29
SLC4A2	0.386	-0.456	25
2020-03-02	0.314	-0.457	13
CPAMD8	0.269	-0.457	11
EVI2A	0.366	-0.457	36
LOC100857691	0.24	-0.458	14
NKX2-6	0.444	-0.458	24
MYO9B	0.385	-0.459	35
STRA6	0.392	-0.459	20
DPF3	0.265	-0.459	25
C20H20ORF24	0.303	-0.459	22
C5H15ORF41	0.349	-0.46	36
MIR1803	0.384	-0.462	52
DNASE2B	0.275	-0.463	14
NCLN	0.351	-0.463	28
PEX10	0.358	-0.463	15
EFNB2	0.415	-0.464	54
KRT19	0.256	-0.464	16
SAMHD1	0.357	-0.465	42
CNOT6L	0.15	-0.466	10
ATP6V1B2	0.556	-0.467	334
CHERP	0.277	-0.469	26
SPRY2	0.491	-0.47	254
ST5	0.268	-0.471	11
MIR7463	0.451	-0.471	58
SPRYD7	0.159	-0.473	13
CENPN	0.241	-0.473	15
CAPZB	0.405	-0.474	39
ONECUT1	0.404	-0.474	40
C10ORF112	0.332	-0.475	18
LOC431250	0.203	-0.475	13
SNUPN	0.353	-0.476	19
XPO7	0.461	-0.477	36
FMN1	0.282	-0.477	19
PEX2	0.416	-0.477	105
C28H19ORF42	0.275	-0.477	10
MIR6634	0.487	-0.477	117
LOC771066	0.311	-0.478	35
SOCS1	0.339	-0.479	29
MUSTN1	0.186	-0.479	10
RAB6A	0.341	-0.48	21
SUGP1	0.426	-0.48	44
CRISPLD1	0.392	-0.48	58
MIR2188	0.398	-0.48	36
PKNOX2	0.432	-0.48	22
TMEM61	0.216	-0.482	10
SOCS6	0.43	-0.483	34
FBXO8	0.371	-0.483	19
RAB5A	0.388	-0.484	44
MYT1L	0.306	-0.485	16
PNPLA4	0.382	-0.485	42
ANK1	0.376	-0.485	14
TRAPPC3	0.321	-0.486	32
PIGM	0.34	-0.486	24
PTPDC1	0.271	-0.487	12
LOC431251	0.564	-0.487	272
FOXB1	0.428	-0.487	29
RIT1	0.365	-0.487	16
DENND2C	0.246	-0.488	10
FAM82B	0.422	-0.489	37
CRTC1	0.369	-0.49	14
UPF3A	0.229	-0.49	10
SYT13	0.265	-0.49	22
SURF4	0.228	-0.49	12
SPCS1	0.181	-0.491	10
TMCO4	0.324	-0.491	18
IL1RAPL1	0.414	-0.491	44
TPM3	0.46	-0.491	25
MOS	0.208	-0.491	11
MIR1647	0.413	-0.491	68
SCNN1D	0.283	-0.492	13
ITGA3	0.358	-0.492	11
PCDHA1	0.284	-0.492	12
PCDHA11	0.284	-0.492	12
PCDHA12	0.284	-0.492	12
PCDHA3	0.284	-0.492	12
PCDHA6	0.284	-0.492	12
PCDHA7	0.284	-0.492	12
PCDHA8	0.284	-0.492	12
PCDHA9	0.284	-0.492	12
NECAP2	0.294	-0.494	18
REXO1	0.26	-0.494	14
ADPRHL2	0.394	-0.494	37
C8ORF4	0.307	-0.495	11
UNC5D	0.546	-0.496	243
GPI	0.29	-0.496	32
ARHGEF3	0.385	-0.496	86
CYB5A	0.417	-0.496	58
MAP3K15	0.223	-0.496	11
DDX19B	0.346	-0.496	24
LZIC	0.31	-0.497	45
SLC25A42	0.29	-0.497	10
FMOD	0.406	-0.497	27
CSPG4	0.312	-0.499	13
GJA1	0.528	-0.499	98
PRDM15	0.24	-0.499	12
RPS3	0.27	-0.5	32
LOC101751435	0.286	-0.5	20
KRTAP10-4	0.33	-0.5	34
HTR6	0.38	-0.5	33
MIR135B	0.307	-0.5	39
HHAT	0.265	-0.501	32
MIR1603	0.237	-0.501	12
PTP4A1	0.467	-0.502	64
SIN3B	0.217	-0.502	10
HAAO	0.387	-0.502	47
TP53I11	0.274	-0.502	25
IGFBP1	0.337	-0.502	18
LEMD3	0.282	-0.504	14
PTBP2	0.348	-0.504	12
LOC100858320	0.299	-0.504	10
ARHGEF16	0.379	-0.506	15
CCND2	0.391	-0.506	35
RNF111	0.227	-0.507	13
LOXL1	0.352	-0.507	32
FAM76A	0.488	-0.507	64
GATAD2A	0.483	-0.509	47
CDH19	0.424	-0.51	49
PSMD6	0.288	-0.51	12
DUSP16	0.27	-0.51	13
LOC769866	0.24	-0.51	10
C11ORF61	0.351	-0.51	20
GGNBP2	0.342	-0.511	32
BBS5	0.315	-0.511	23
AHR	0.304	-0.511	35
AGTR1	0.255	-0.511	11
ORAI2	0.308	-0.512	17
LOC424998	0.359	-0.512	30
GPM6A	0.478	-0.512	62
TCF3	0.494	-0.513	86
MOSPD2	0.24	-0.513	24
FAM84A	0.397	-0.513	44
SHC4	0.328	-0.514	15
CTLA4	0.299	-0.514	14
CBR4	0.319	-0.514	21
MYBPC3	0.305	-0.514	18
LRRC59	0.388	-0.515	22
OGDH	0.292	-0.515	11
DDX52	0.273	-0.515	11
ARFGAP2	0.238	-0.517	24
NLGN4X	0.433	-0.517	116
PLA2G2E	0.382	-0.517	33
LOC100857314	0.417	-0.517	26
RNF157	0.254	-0.518	12
PBX3	0.447	-0.518	16
KHDRBS1	0.287	-0.518	10
ATP2A3	0.371	-0.518	49
HIC1	0.371	-0.518	15
RAB3B	0.249	-0.519	10
LOC419726	0.257	-0.519	13
CDA	0.418	-0.519	26
DEXI	0.413	-0.519	32
PIWIL1	0.278	-0.52	14
FHOD1	0.37	-0.52	20
MIR1616	0.38	-0.52	38
PRKRIP1	0.378	-0.521	19
HMGCLL1	0.274	-0.521	21
MIR1699	0.281	-0.521	18
MIR7445-2	0.568	-0.521	206
DLK1	0.268	-0.522	62
HPGD	0.449	-0.522	46
LRRC4C	0.484	-0.522	50
SLC38A10	0.276	-0.522	10
BUB1	0.338	-0.522	17
PIM3	0.423	-0.522	66
CLDND1	0.311	-0.522	22
GNA11	0.527	-0.523	52
IL22	0.262	-0.523	11
CCLI5	0.297	-0.523	13
RBPMS2	0.284	-0.523	18
MMP2	0.533	-0.523	111
FCHSD2	0.318	-0.524	40
CKAP5	0.249	-0.524	25
RAMP3	0.367	-0.524	25
PHTF1	0.299	-0.525	16
TOP3A	0.365	-0.526	12
ZMYM4	0.316	-0.526	16
CHMP2B	0.468	-0.526	58
ID3	0.511	-0.526	56
TREML2	0.459	-0.527	74
IKZF3	0.408	-0.527	26
GFOD2	0.29	-0.527	11
IL6RA	0.312	-0.527	11
MIR6605	0.52	-0.527	112
SIM2	0.412	-0.528	27
SMOC2	0.359	-0.528	43
AR	0.254	-0.528	12
PKIA	0.438	-0.528	60
BRD3	0.31	-0.529	12
VDAC2	0.522	-0.529	102
MYOM2	0.514	-0.529	89
GTF2A2	0.425	-0.529	78
PCBD1	0.332	-0.529	20
GDF3	0.499	-0.53	59
NOP58	0.272	-0.531	13
ZFHX3	0.422	-0.531	21
PTGR2	0.343	-0.531	18
UBA52	0.51	-0.531	58
WWP2	0.302	-0.532	20
SLC6A11	0.374	-0.532	20
RAB23	0.372	-0.532	105
LOC771782	0.295	-0.532	13
RARRES2	0.362	-0.532	11
COL21A1	0.268	-0.533	34
FAM49A	0.442	-0.533	83
PGC	0.415	-0.533	27
GRID2	0.329	-0.533	36
LPHN2	0.511	-0.533	191
SPECC1	0.329	-0.534	10
HECW2	0.301	-0.534	19
DOCK7	0.341	-0.534	15
STC2	0.366	-0.534	24
PLCH2	0.34	-0.534	11
MED12L	0.304	-0.535	16
KIF1A	0.323	-0.535	11
MEGF11	0.486	-0.535	49
LOC768786	0.307	-0.535	10
MIR6561	0.334	-0.535	12
ACACA	0.372	-0.536	24
RMI2	0.289	-0.536	21
MIR222A	0.405	-0.536	45
CCNG2	0.227	-0.536	10
MYCN	0.377	-0.536	60
IKBKB	0.598	-0.536	69
C5H11ORF74	0.552	-0.536	133
SPTLC3	0.246	-0.537	13
FAM155A	0.415	-0.537	27
BMP5	0.385	-0.537	129
ARID3B	0.366	-0.537	17
CRDS2	0.401	-0.537	39
LOH12CR1	0.356	-0.537	21
GUCY2C	0.28	-0.538	10
GNA12	0.389	-0.538	19
MRPL1	0.261	-0.538	10
TFEB	0.46	-0.538	82
PLA2G4A	0.432	-0.539	78
CHRM3	0.386	-0.539	53
TNFAIP1	0.364	-0.539	10
MEF2A	0.394	-0.539	28
CPZ	0.364	-0.539	79
RER1	0.489	-0.54	29
CRY2	0.253	-0.54	10
CLDN3	0.385	-0.54	47
NUDT21	0.258	-0.54	11
CDH10	0.494	-0.54	151
LOC100857862	0.402	-0.541	16
WNT5A	0.469	-0.541	153
MIR30D	0.52	-0.541	81
UBE4B	0.228	-0.542	16
KBP	0.459	-0.542	18
ZPBP2	0.353	-0.542	14
PALMD	0.288	-0.542	14
PCDHA4	0.29	-0.542	10
MED13	0.355	-0.543	13
OLFM4	0.542	-0.543	252
TTC9	0.228	-0.543	10
NTM	0.536	-0.543	250
MIR21	0.332	-0.543	23
IMPDH2	0.283	-0.543	11
HAUS2	0.371	-0.543	25
SDK2	0.418	-0.543	40
TMEM53	0.21	-0.544	10
KAZN	0.373	-0.544	38
MIR1629	0.468	-0.544	57
MIR92	0.477	-0.544	111
MIR6594	0.444	-0.544	46
ZDHHC14	0.297	-0.545	12
TDRD3	0.543	-0.545	261
CDR2	0.246	-0.545	14
CAMKMT	0.364	-0.545	28
OVST	0.317	-0.545	12
BRD1	0.505	-0.545	160
NFIC	0.522	-0.545	42
MMP16	0.497	-0.545	81
FABP7	0.453	-0.545	35
DPYD	0.39	-0.546	20
CNTN5	0.486	-0.546	147
WDR43	0.325	-0.546	17
PLEKHO1	0.444	-0.546	25
MAN1A1	0.338	-0.547	15
RPS6KB1	0.452	-0.547	32
STON1	0.254	-0.547	17
PTHLH	0.418	-0.547	31
C13H5ORF15	0.282	-0.547	21
XYLT1	0.342	-0.548	24
PLXNA1	0.446	-0.548	58
MRPL37	0.316	-0.548	14
TM9SF2	0.331	-0.548	43
HSPA12A	0.238	-0.548	11
ARG2	0.256	-0.548	16
FZD2	0.38	-0.548	53
CCL4	0.292	-0.548	11
TOP2A	0.343	-0.549	10
SEL1L	0.428	-0.549	16
OPN3	0.297	-0.549	10
VMP1	0.307	-0.549	18
IDS	0.459	-0.549	65
PTRH2	0.307	-0.549	18
SLC10A2	0.332	-0.55	19
HDAC4	0.467	-0.55	43
FIGF	0.326	-0.55	30
WDFY4	0.253	-0.55	12
FAM169B	0.37	-0.55	18
TIPIN	0.485	-0.55	58
SLC31A2	0.468	-0.55	30
CRELD2	0.457	-0.55	95
IL17REL	0.429	-0.551	54
ZMYM6NB	0.332	-0.551	12
HMGB2	0.497	-0.551	117
ADCYAP1	0.436	-0.551	76
CLK3	0.31	-0.552	10
SNTN	0.28	-0.552	12
TRAF5	0.35	-0.552	17
SAP18	0.456	-0.552	58
CLYBL	0.329	-0.552	50
RYR3	0.314	-0.552	20
AASDHPPT	0.364	-0.552	26
AP1M1	0.323	-0.552	14
MORN4	0.342	-0.552	11
DDOST	0.364	-0.552	16
FAM96A	0.29	-0.552	11
DNAJC16	0.296	-0.552	15
H2AFY2	0.269	-0.553	14
SI	0.406	-0.553	42
MIR1806	0.58	-0.553	291
XRCC3	0.217	-0.553	14
ALOX5AP	0.246	-0.553	16
RAP2A	0.253	-0.554	11
HECA	0.41	-0.554	10
SOHO-1	0.295	-0.554	15
TMED10	0.318	-0.554	18
GCSH	0.315	-0.554	26
NKAIN2	0.485	-0.554	68
STAT4	0.522	-0.554	91
EFHA1	0.465	-0.555	31
C1H11ORF87	0.296	-0.555	13
F2	0.293	-0.555	43
GYLTL1B	0.298	-0.555	13
IGF1	0.302	-0.556	11
PDHA1	0.39	-0.556	45
PANX2	0.36	-0.556	17
AICDA	0.367	-0.556	10
LIMS2	0.249	-0.556	10
BAI3	0.381	-0.556	25
STK17B	0.534	-0.556	113
STT3A	0.423	-0.556	29
KIAA0907	0.321	-0.557	18
THBS2	0.434	-0.558	77
BCL2L14	0.302	-0.558	14
C1QTNF2	0.289	-0.558	14
ADC	0.35	-0.558	29
YY1	0.31	-0.558	46
FTO	0.555	-0.558	154
MIR1574	0.373	-0.558	38
MIR1752	0.485	-0.558	61
NLGN3	0.262	-0.559	17
IFI27L2	0.487	-0.559	46
PDE9A	0.327	-0.559	15
PHC1	0.353	-0.559	16
PSMB7	0.481	-0.559	13
ELN	0.4	-0.559	38
UBAC1	0.419	-0.559	20
ICOSLG	0.412	-0.559	55
MIR1585	0.419	-0.559	49
ATP13A2	0.41	-0.56	31
C21H1ORF144	0.452	-0.56	51
TARSL2	0.381	-0.56	43
NPTX2	0.291	-0.56	15
ZNF451	0.212	-0.56	11
GDF10	0.338	-0.56	10
BLMH	0.234	-0.56	10
FANCI	0.435	-0.56	32
PCDHGA2	0.364	-0.56	24
SMAD3	0.446	-0.56	48
MIR6545	0.559	-0.56	102
COMMD1	0.32	-0.561	17
GTF3C5	0.426	-0.561	23
LOC417537	0.367	-0.561	13
LOC770318	0.255	-0.561	14
C1H21ORF91	0.515	-0.561	214
LIMK2	0.422	-0.561	16
CCNB2	0.301	-0.561	24
MIR6629	0.34	-0.561	20
RRM1	0.285	-0.562	16
AGR3	0.301	-0.562	23
SETD1B	0.368	-0.562	15
MYO1D	0.379	-0.562	44
SEMA3A	0.582	-0.562	57
ASH1L	0.47	-0.562	28
KCTD12	0.288	-0.562	23
MIR1708	0.381	-0.562	55
MIR1761	0.45	-0.562	121
LONP2	0.394	-0.563	46
LRRC1	0.352	-0.563	24
RYR2	0.332	-0.563	24
NRBP1	0.399	-0.563	40
CPA2	0.291	-0.563	15
PPT1	0.333	-0.563	22
FLOT2	0.405	-0.563	45
PDHX	0.268	-0.563	11
RAB3IP	0.266	-0.564	11
LOC771897	0.288	-0.564	12
SIL1	0.365	-0.564	34
VSNL1	0.426	-0.564	63
MAD2L2	0.471	-0.564	24
SIRPA	0.399	-0.564	28
SERTAD2	0.319	-0.565	53
ADARB2	0.472	-0.565	63
FAM150B	0.362	-0.565	24
NDUFA10	0.379	-0.565	13
SYF2	0.453	-0.565	34
CHRM4	0.298	-0.565	42
SLC39A13	0.315	-0.565	10
MAP2K2	0.423	-0.565	22
TAOK1	0.377	-0.565	19
TRABD	0.492	-0.565	105
AMMECR1	0.404	-0.566	24
RTN4RL1	0.372	-0.566	14
AFAP1L2	0.379	-0.566	22
SH3TC1	0.239	-0.566	12
HS2ST1	0.386	-0.566	36
LOC422295	0.293	-0.566	14
MIR1739	0.316	-0.566	16
DPP4	0.345	-0.566	17
TBC1D22A	0.508	-0.566	193
CDCA9	0.313	-0.566	18
LIG4	0.458	-0.567	33
RRH	0.228	-0.567	10
FERD3L	0.287	-0.567	16
MIR137	0.481	-0.567	63
GTF3C3	0.387	-0.567	30
MIR6592	0.345	-0.567	37
SNTG2	0.311	-0.568	10
GTF2A1	0.562	-0.568	132
ARGLU1	0.45	-0.568	34
LGSN	0.444	-0.568	80
EFHC2	0.321	-0.568	27
EHF	0.332	-0.568	23
IP6K3	0.345	-0.568	13
TAF12	0.345	-0.568	26
MEIS2	0.476	-0.568	50
TWIST1	0.302	-0.568	20
TSPAN4	0.428	-0.569	21
MIR1620	0.507	-0.569	111
MSI2	0.409	-0.57	39
HSPA13	0.57	-0.57	242
ZC3H6	0.272	-0.57	11
LOC423256	0.242	-0.57	14
LIG3	0.471	-0.57	83
CHIA	0.429	-0.57	22
CAMK4L	0.338	-0.57	13
ARHGAP42	0.327	-0.57	24
NSL1	0.354	-0.57	19
CAMK4	0.338	-0.57	13
TIRAP	0.508	-0.57	161
OST4	0.354	-0.57	16
SYNJ2BP	0.242	-0.57	14
NUBPL	0.372	-0.571	21
AGA	0.563	-0.571	234
VTG2	0.4	-0.571	22
ITGB3	0.369	-0.571	53
AGMAT	0.323	-0.571	12
TMEM222	0.359	-0.572	11
SIN3A	0.372	-0.572	13
ZNF385D	0.411	-0.572	15
GABRR2	0.264	-0.572	13
FRS3	0.409	-0.572	13
MRPS21	0.317	-0.572	15
CANT1	0.27	-0.572	10
LOC777007	0.319	-0.573	12
RIMBP2	0.396	-0.573	17
LOC101748254	0.236	-0.573	10
SPATS2L	0.405	-0.573	34
MATN1	0.391	-0.573	75
ROMO1	0.278	-0.573	16
HGF	0.473	-0.573	38
ERBB2	0.509	-0.573	55
MIR7444	0.492	-0.573	57
TPM1	0.445	-0.574	17
LOC771085	0.518	-0.574	31
ETS1	0.516	-0.574	193
CTCF	0.411	-0.574	24
TMEM135	0.309	-0.574	23
MIR155	0.389	-0.574	23
API5	0.585	-0.574	159
SMIM12	0.495	-0.574	51
IRX2	0.387	-0.575	46
PNOC	0.343	-0.575	19
SUMO1	0.399	-0.575	32
CLVS2	0.428	-0.575	15
CALCRL	0.418	-0.575	46
EBAG9	0.522	-0.575	197
CAPZA2	0.287	-0.575	15
THSD4	0.433	-0.576	47
RAB11A	0.511	-0.576	76
LOC396531	0.384	-0.576	20
FBXO25	0.336	-0.576	22
ANXA2	0.49	-0.576	51
SPATA5L1	0.274	-0.576	16
DYNC1LI2	0.357	-0.576	15
RDM1	0.217	-0.576	10
NCS1	0.372	-0.576	10
CDK9	0.437	-0.576	22
SLC1A2	0.351	-0.576	31
RARA	0.372	-0.576	11
RAD51B	0.422	-0.577	68
PTS	0.342	-0.577	22
LIPI	0.455	-0.577	36
TMEM14A	0.255	-0.577	11
RPS24	0.51	-0.577	37
VGLL4	0.445	-0.578	54
HELZ2	0.42	-0.578	21
COPS3	0.399	-0.578	36
TRAPPC10	0.227	-0.578	10
PKP2	0.338	-0.578	24
LUC7L3	0.312	-0.578	14
MIR1666	0.461	-0.578	23
EHMT1	0.435	-0.578	54
COL3A1	0.402	-0.578	42
FOXG1	0.44	-0.578	51
NPAS2	0.426	-0.579	48
TLX3	0.394	-0.579	34
CNOT7	0.471	-0.579	65
CNN2	0.428	-0.579	23
CHSY1	0.378	-0.579	37
NAPB	0.336	-0.579	12
CALB2	0.333	-0.579	10
ENSA	0.355	-0.579	19
ENTPD5	0.247	-0.58	10
EIF4ENIF1	0.35	-0.58	14
DHRS11	0.453	-0.58	53
EFNB1	0.486	-0.58	64
PIK3R5	0.481	-0.58	32
VCL	0.294	-0.58	12
MIR6603	0.264	-0.58	10
DENND6A	0.406	-0.581	27
TLE3	0.411	-0.581	59
SMAP1	0.428	-0.581	19
PHKA2	0.278	-0.581	10
HS3ST1	0.494	-0.581	46
ARSH	0.473	-0.581	109
CRYBA1	0.488	-0.581	71
SLC35G2	0.385	-0.581	18
GCC1	0.439	-0.581	27
SEMA3E	0.623	-0.581	77
HAND1	0.359	-0.581	31
MIR1637	0.428	-0.581	38
MIR6625	0.436	-0.581	67
NEGR1	0.474	-0.582	42
RNF113A	0.248	-0.582	10
FUBP3	0.322	-0.582	17
SIKE1	0.295	-0.582	15
KHDRBS2	0.454	-0.582	67
SPINT1	0.323	-0.582	14
MIR1622	0.294	-0.582	25
ARID3A	0.426	-0.582	13
IL5	0.36	-0.582	14
RALGAPB	0.446	-0.582	46
DBR1	0.384	-0.582	19
NDUFS3	0.307	-0.582	15
FOS	0.302	-0.582	17
CORO2B	0.34	-0.583	18
CDC42	0.436	-0.583	21
ADRA2C	0.324	-0.583	17
CTNNAL1	0.266	-0.583	15
DDX49	0.383	-0.583	12
ANKRD40	0.29	-0.583	20
ZNF281	0.335	-0.583	12
EIF3H	0.54	-0.583	214
PHOSPHO1	0.438	-0.583	27
ADAMTSL2	0.283	-0.584	13
TAMM41	0.263	-0.584	11
MTOR	0.377	-0.584	17
PPARG	0.447	-0.584	50
PCNXL2	0.375	-0.584	15
LDLRAP1	0.344	-0.584	15
MAP2	0.422	-0.584	30
ADORA2B	0.383	-0.584	36
SCAMP4	0.415	-0.584	20
TTLL10	0.351	-0.584	10
SERPINI1	0.471	-0.584	35
MIR1812	0.329	-0.584	19
FABP6	0.398	-0.584	64
ADAL	0.436	-0.584	58
CASZ1	0.475	-0.585	30
ITPR3	0.389	-0.585	20
EGFL6	0.413	-0.585	63
MIER2	0.337	-0.585	11
SNCG	0.285	-0.585	18
DLEU7	0.404	-0.585	63
LOC396380	0.233	-0.586	11
ANKS6	0.313	-0.586	27
RAB1A	0.366	-0.586	46
SDC3	0.395	-0.586	80
DGKD	0.37	-0.587	16
ZC3H11A	0.42	-0.587	31
PGRMC2	0.483	-0.587	33
ERI3	0.391	-0.587	39
TCEANC2	0.334	-0.587	12
POLRMT	0.472	-0.587	12
DCAF5	0.386	-0.587	20
KCNA10	0.303	-0.587	12
DCN	0.342	-0.587	52
GPAM	0.367	-0.587	62
FOXK1	0.423	-0.587	24
LOC417536	0.386	-0.587	14
MIR30C-1	0.538	-0.587	44
MIR1676	0.432	-0.587	27
AKIRIN2	0.383	-0.588	39
MSANTD4	0.331	-0.588	10
RAB38	0.314	-0.588	25
GRIA4	0.484	-0.588	102
RWDD3	0.508	-0.588	53
KIF11	0.329	-0.588	13
KCNIP4	0.527	-0.588	65
LOC101749945	0.374	-0.589	39
CHRNA7	0.438	-0.589	86
PPP1R15B	0.287	-0.589	10
NOG2	0.361	-0.589	25
MBNL1	0.327	-0.589	14
MIR1613	0.469	-0.589	90
MTUS1	0.3	-0.59	11
TMEM132C	0.464	-0.59	51
RNFT1	0.365	-0.59	13
MRPS17	0.38	-0.59	15
LHX1	0.469	-0.59	55
SSH2	0.422	-0.59	29
CD28	0.344	-0.59	39
LRIG1	0.428	-0.59	44
PPP1R1C	0.284	-0.59	16
DCLRE1B	0.33	-0.59	15
B3GNT5	0.462	-0.59	26
EDC3	0.339	-0.59	15
ALX4	0.344	-0.59	35
MIR1737	0.315	-0.59	42
MIR1780	0.538	-0.59	45
MIR3528	0.447	-0.59	52
PRIM2	0.476	-0.591	92
TMEM229B	0.45	-0.591	90
TDH	0.372	-0.591	23
NTN1	0.468	-0.591	29
CDH12	0.502	-0.591	42
PHB	0.466	-0.591	52
ZBTB26	0.297	-0.591	12
ASB9	0.3	-0.592	28
ACSL6	0.263	-0.592	12
LOC101747550	0.451	-0.592	31
CLDN2	0.323	-0.592	21
SLC9A2	0.506	-0.592	130
PPME1	0.341	-0.592	24
PLEKHM1	0.327	-0.592	27
DDX1	0.439	-0.592	117
MIRLET7A-1	0.397	-0.592	17
MIR1709	0.522	-0.592	48
MIPOL1	0.416	-0.593	18
PFKP	0.533	-0.593	98
GPR26	0.381	-0.593	18
LOC771552	0.321	-0.593	17
KLHL18	0.35	-0.593	34
EPHA7	0.497	-0.593	195
MIR1590	0.52	-0.593	48
WFS1	0.373	-0.593	15
MCPH1	0.513	-0.593	107
MAP3K14	0.442	-0.593	75
TBX4	0.489	-0.593	110
USH2A	0.323	-0.594	17
LOC101751686	0.47	-0.594	135
C20H20ORF108	0.363	-0.594	25
NYX	0.347	-0.594	11
KBTBD12	0.296	-0.594	20
GPR63	0.292	-0.594	13
CDH7	0.407	-0.594	14
SETD7	0.289	-0.594	11
CNGA2	0.266	-0.594	20
MIR2129	0.479	-0.594	37
HSD11B1L	0.503	-0.594	29
HCRTR2	0.442	-0.594	56
KAL1	0.404	-0.594	70
SDR42E2	0.431	-0.595	34
DNAJC18	0.464	-0.595	116
NUDT3	0.378	-0.595	16
UNC5C	0.555	-0.595	136
PXN	0.469	-0.595	23
FPGT	0.444	-0.595	19
C17H9ORF7	0.418	-0.595	23
NCAN	0.378	-0.595	12
BGLAP	0.367	-0.595	10
ST6GALNAC5	0.509	-0.596	62
KIAA1211	0.316	-0.596	15
NT5E	0.374	-0.596	14
SOX11	0.566	-0.596	118
MIR383	0.597	-0.596	119
BCAT1	0.245	-0.596	10
ACTG2	0.564	-0.596	50
ADRA2A	0.366	-0.596	60
MIR1626	0.556	-0.596	112
MIR6595	0.46	-0.596	112
KAT6B	0.291	-0.597	10
FBXO42	0.451	-0.597	27
LOC101749547	0.348	-0.597	11
PCDH1	0.422	-0.597	56
TEX2	0.378	-0.597	22
GPC6	0.46	-0.597	47
WTIP	0.361	-0.597	18
DHCR24	0.49	-0.597	99
MIR147	0.324	-0.597	23
MIR6589	0.361	-0.597	18
WDR18	0.564	-0.598	53
MEX3A	0.382	-0.598	10
ARPC1A	0.486	-0.598	57
APPBP2	0.499	-0.598	123
FAT1	0.405	-0.598	24
TPCN2	0.406	-0.598	37
HDAC3	0.421	-0.598	60
CDH8	0.508	-0.598	109
SNX12	0.322	-0.598	10
RCHY1	0.477	-0.598	29
COR7A	0.301	-0.598	23
RGS7	0.354	-0.598	40
PTH	0.346	-0.598	11
ST6GALNAC3	0.356	-0.599	17
GSTA	0.401	-0.599	28
ACADL	0.454	-0.599	73
SEC61A1	0.246	-0.599	10
ELOVL5	0.436	-0.599	80
PLIN1	0.385	-0.599	34
FXYD6	0.442	-0.599	15
HIPK1	0.324	-0.599	12
COLEC10	0.346	-0.599	16
MIR6570	0.511	-0.599	123
MIR6691-1	0.458	-0.599	44
STK4	0.384	-0.6	30
C15H22ORF25	0.276	-0.6	11
CDHR1	0.432	-0.6	36
LOC415976	0.48	-0.6	59
TINAG	0.472	-0.6	102
BANK1	0.395	-0.6	30
MTHFD2L	0.34	-0.6	18
EVC2	0.343	-0.6	23
TXNDC12	0.321	-0.6	13
GPR34	0.446	-0.6	90
SYNE1	0.331	-0.601	12
EIF4G3	0.461	-0.601	18
BSG	0.556	-0.601	46
YBX1	0.394	-0.601	18
GRM4	0.459	-0.601	39
LMBRD1	0.495	-0.601	87
HACE1	0.485	-0.601	92
C26H6ORF125	0.482	-0.601	47
GPD1L	0.23	-0.601	12
PDE1A	0.372	-0.601	35
ADK	0.466	-0.601	30
KLF6	0.533	-0.601	31
MIR7443	0.414	-0.601	50
TRAF6	0.516	-0.602	75
CLEC16A	0.348	-0.602	10
PPL	0.432	-0.602	18
PIGH	0.337	-0.602	16
GIMD1	0.27	-0.602	10
SULT1E1	0.457	-0.602	65
POLG2	0.339	-0.602	21
SELK	0.481	-0.602	85
LOC428335	0.47	-0.602	39
ING4	0.427	-0.602	22
SNX16	0.446	-0.602	64
VAV3	0.527	-0.602	40
MIR1558	0.382	-0.602	34
LOC101750034	0.267	-0.603	15
FAM46C	0.301	-0.603	11
NRAP	0.346	-0.603	11
TXNL4B	0.35	-0.603	10
GOSR1	0.415	-0.603	55
MYO1E	0.311	-0.603	19
GABPA	0.235	-0.603	10
MMP9	0.315	-0.603	13
GOT1	0.422	-0.603	43
AATF	0.394	-0.603	19
ATP10B	0.442	-0.603	50
GJD4	0.374	-0.603	11
CNTN2	0.369	-0.603	25
DNAL1	0.377	-0.603	11
DRD1	0.462	-0.603	54
WDR77	0.468	-0.603	28
SCRT2	0.32	-0.603	14
MYO18A	0.342	-0.604	13
ZDHHC23	0.328	-0.604	16
EMC1	0.425	-0.604	23
PASD1	0.389	-0.604	19
ZNF652	0.412	-0.604	22
LOC101748215	0.281	-0.604	13
MIR1702	0.462	-0.604	120
CREBL2	0.385	-0.604	29
CCDC104	0.433	-0.604	25
MIR7448	0.375	-0.604	15
KIAA1211L	0.341	-0.605	22
PPTC7	0.31	-0.605	14
RAP1GDS1	0.564	-0.605	138
ITPR1	0.38	-0.605	62
NFRKB	0.529	-0.605	161
PDZRN3	0.448	-0.605	46
UBIAD1	0.537	-0.605	69
HDDC2	0.381	-0.605	41
CCNC	0.412	-0.605	52
SPCS3	0.414	-0.605	38
HESX1	0.386	-0.605	25
PAICS	0.585	-0.605	62
STIM1	0.386	-0.605	30
CHURC1	0.408	-0.605	16
MTCH2	0.408	-0.605	16
MIR217	0.378	-0.605	15
APLP2	0.49	-0.606	87
MYO16	0.482	-0.606	51
DIEXF	0.412	-0.606	80
ZBTB20	0.388	-0.606	17
KIAA0913	0.297	-0.606	15
SS2	0.362	-0.606	16
ENO4	0.314	-0.606	12
MIR100	0.499	-0.606	97
VASH2	0.306	-0.606	10
BASP1	0.515	-0.606	175
LOC101750600	0.482	-0.606	27
DACH1	0.622	-0.606	312
HEBP1	0.432	-0.607	17
SRGAP2	0.526	-0.607	68
SNX13	0.347	-0.607	48
MED14	0.357	-0.607	12
ITGA11	0.41	-0.607	26
RSPO1	0.533	-0.607	47
EXD3	0.397	-0.607	24
GUCA1A	0.465	-0.607	29
CLDN14	0.391	-0.607	21
RERE	0.467	-0.607	84
SHQ1	0.397	-0.607	16
MIR1728	0.298	-0.607	24
ZBTB17	0.555	-0.607	87
ETV1	0.39	-0.607	70
MIR1793	0.301	-0.607	12
MKRN3	0.423	-0.607	25
LRRC28	0.366	-0.608	22
INADL	0.332	-0.608	12
USE1	0.491	-0.608	36
BDKRB2	0.406	-0.608	33
HP1BP3	0.518	-0.608	34
TARDBP	0.617	-0.608	165
ANO4	0.438	-0.608	39
KLF2	0.331	-0.608	14
N4BP2L2	0.363	-0.608	11
VEGFC	0.379	-0.608	27
MIR1652	0.392	-0.608	43
MIR7465	0.501	-0.608	86
TPRA1	0.523	-0.609	156
CDH6	0.564	-0.609	107
DCUN1D1	0.513	-0.609	95
ANKRD27	0.31	-0.609	13
TTC26	0.32	-0.609	12
SPOP	0.463	-0.609	20
HHIP	0.32	-0.609	20
CACNA2D3	0.493	-0.609	82
SCD	0.428	-0.609	25
C3H6ORF138	0.433	-0.609	30
DNAJC6	0.311	-0.609	11
FABP3	0.329	-0.609	11
MTTP	0.396	-0.609	17
COX7A2L	0.566	-0.609	222
DHRS3	0.516	-0.609	106
RCOR3	0.431	-0.609	81
ASB1	0.418	-0.61	21
FUT5	0.357	-0.61	21
SLC6A4	0.442	-0.61	48
USO1	0.378	-0.61	12
RTTN	0.41	-0.61	25
CDK5RAP3	0.499	-0.61	44
ARVCF	0.388	-0.61	24
ARNT2	0.467	-0.611	25
AMZ1	0.436	-0.611	15
FBXO9	0.308	-0.611	12
HYOU1	0.533	-0.611	28
ADAM17	0.313	-0.611	14
SIM1	0.416	-0.611	45
GRIN2A	0.469	-0.611	48
LOC429936	0.384	-0.611	23
DCT	0.549	-0.611	167
SRC	0.365	-0.611	11
PCDH10	0.594	-0.611	325
MIR15A	0.433	-0.611	70
ELTD1	0.267	-0.611	10
GPR156	0.395	-0.611	18
SIRT6	0.544	-0.611	32
ASH2L	0.398	-0.611	12
BEST3	0.404	-0.611	40
MAPT	0.507	-0.611	75
MIR1644	0.54	-0.611	125
LOC769491	0.347	-0.611	18
RABGAP1	0.305	-0.612	11
DARS	0.315	-0.612	13
CCNYL1	0.287	-0.612	11
LRRC49	0.324	-0.612	18
MIR146A	0.433	-0.612	66
LYRM2	0.463	-0.612	148
GRIK3	0.562	-0.612	104
SKI	0.556	-0.612	106
COX19	0.393	-0.612	23
UBB	0.459	-0.612	49
STK40	0.467	-0.612	22
CAT	0.387	-0.612	33
CUX1	0.525	-0.612	147
MIR107	0.362	-0.612	19
MIR1777	0.329	-0.612	14
OLA1	0.298	-0.613	14
PRPF3	0.612	-0.613	112
FHIT	0.486	-0.613	169
STT3B	0.4	-0.613	40
APOB	0.504	-0.613	66
LOC100859610	0.335	-0.613	20
APITD1	0.615	-0.613	164
NDNF	0.396	-0.613	14
MINOS1	0.336	-0.613	15
SMAD6	0.511	-0.613	87
FGFR2	0.486	-0.613	171
NCDN	0.477	-0.613	53
MCEE	0.435	-0.613	54
INTS2	0.471	-0.613	33
BAK1	0.488	-0.613	47
GATA3	0.566	-0.613	114
ELL	0.514	-0.613	55
SIX3	0.363	-0.613	25
MERTK	0.35	-0.614	22
PIK3C2A	0.289	-0.614	13
FGF7	0.379	-0.614	32
FNIP2	0.301	-0.614	12
AGPAT5	0.415	-0.614	22
ADAP1	0.334	-0.614	17
NUP210	0.391	-0.614	17
UBN2	0.415	-0.614	30
TTC34	0.455	-0.614	40
SGTA	0.454	-0.614	32
RPL6	0.338	-0.614	13
FAM214A	0.507	-0.614	89
IRF5	0.435	-0.614	42
MIR1639	0.405	-0.614	42
NAALADL2	0.444	-0.615	48
ABAT	0.357	-0.615	12
CACNA2D1	0.592	-0.615	76
MORF4L1	0.484	-0.615	116
PRPSAP2	0.418	-0.615	21
FAM83B	0.44	-0.615	27
ANKS1A	0.495	-0.615	46
LOC419390	0.61	-0.615	212
MIR551	0.572	-0.615	134
UBE2F	0.443	-0.616	46
FCRL2	0.529	-0.616	58
LOC769121	0.417	-0.616	18
MIR1770	0.569	-0.616	222
METTL15	0.426	-0.616	22
LIMS1	0.396	-0.616	21
ALAD	0.381	-0.616	13
ASIP	0.433	-0.616	49
GPR160	0.385	-0.616	15
FABP4	0.32	-0.616	12
MIR1564	0.366	-0.616	10
MAPKAPK2	0.465	-0.617	28
COPS2	0.511	-0.617	62
PEX11A	0.376	-0.617	22
TMSB4X	0.405	-0.617	58
C10H15ORF59	0.437	-0.617	65
GRPR	0.457	-0.617	40
TRIB2	0.492	-0.617	166
TWIST2	0.448	-0.617	31
LOC429785	0.4	-0.617	20
NKX2-5	0.519	-0.617	86
CPSF6	0.318	-0.617	10
MIR30A	0.502	-0.617	82
KCNA4	0.442	-0.617	23
DGKZ	0.347	-0.617	28
LOC769039	0.376	-0.617	33
WNT2B	0.517	-0.617	88
SLC18A3	0.303	-0.617	10
MDH1	0.396	-0.618	91
ATIC	0.427	-0.618	43
EPGN	0.42	-0.618	36
RBM22	0.426	-0.618	23
TSPAN5	0.415	-0.618	21
SATB1	0.497	-0.618	112
SLC1A4	0.22	-0.618	10
PGR	0.428	-0.618	44
C1HXorf21	0.445	-0.618	31
SGCZ	0.513	-0.618	16
ORC1	0.358	-0.618	18
DUT	0.514	-0.618	72
CCR7	0.279	-0.618	13
IGF2BP1	0.315	-0.618	20
MIR124B	0.367	-0.618	18
PHKB	0.371	-0.619	29
SH3KBP1	0.441	-0.619	74
PPP1R8	0.394	-0.619	22
IL10	0.525	-0.619	47
SHOC2	0.399	-0.619	78
NEIL3	0.41	-0.619	34
SPSB1	0.478	-0.619	20
ECSCR	0.346	-0.619	10
WRAP73	0.611	-0.619	230
NDC80	0.497	-0.619	91
INTS10	0.407	-0.619	15
PEX11G	0.534	-0.619	71
FOXN4	0.377	-0.619	22
SLC25A22	0.377	-0.619	23
C15ORF15	0.512	-0.619	82
SEMA3C	0.503	-0.619	40
MIR219B	0.405	-0.619	16
SPP2	0.468	-0.62	43
AP1S2	0.406	-0.62	48
SGCD	0.466	-0.62	113
CYTH1	0.357	-0.62	14
WLS	0.459	-0.62	20
RNF216	0.443	-0.62	28
CUX2	0.414	-0.62	26
C1H11ORF54	0.294	-0.62	17
MRPS9	0.532	-0.62	142
ADAM10	0.346	-0.62	33
NUBP1	0.546	-0.62	182
HPGDS	0.469	-0.62	151
GRM3	0.508	-0.62	37
EFR3B	0.317	-0.62	15
ADAMTS18	0.464	-0.62	84
FAM129A	0.513	-0.62	132
SELM	0.378	-0.62	39
MIR757	0.463	-0.62	87
ARNT	0.416	-0.621	14
SRRM3	0.367	-0.621	12
RPS14	0.416	-0.621	21
TRHDE	0.52	-0.621	90
CD93	0.374	-0.621	11
LGR5	0.415	-0.621	34
RRBP1	0.441	-0.621	13
CTPS2	0.427	-0.621	25
LIN52	0.421	-0.621	31
SLC6A9	0.455	-0.621	55
RPA1	0.517	-0.621	33
UBE2H	0.315	-0.621	14
BHLHE40	0.41	-0.621	18
MIR6640	0.333	-0.621	16
EML4	0.464	-0.622	60
TBC1D15	0.434	-0.622	62
DPH1	0.49	-0.622	34
NDFIP2	0.528	-0.622	208
TRPC4	0.463	-0.622	46
RNASEH2B	0.451	-0.622	102
DDX3X	0.409	-0.622	36
CMTM8	0.312	-0.622	29
FAH	0.497	-0.622	52
FGL1	0.386	-0.622	21
SLC38A11	0.46	-0.622	10
LMCD1	0.394	-0.622	19
DVL1	0.492	-0.622	41
RDX	0.468	-0.622	87
GUCY1A2	0.488	-0.622	36
LOC100857937	0.44	-0.622	28
NRD1	0.399	-0.622	16
COL22A1	0.598	-0.622	192
TRIM8	0.457	-0.622	43
YRK	0.442	-0.622	31
FRS2	0.437	-0.623	19
CENPW	0.491	-0.623	43
MVK	0.276	-0.623	10
TMEM9	0.377	-0.623	10
MIR211	0.614	-0.623	134
STEAP4	0.322	-0.623	12
TBC1D8	0.367	-0.623	14
PCDH20	0.402	-0.623	11
CTNND2	0.371	-0.623	36
KDM5B	0.489	-0.623	44
AKAP6	0.461	-0.624	47
PLCH1	0.362	-0.624	19
WDPCP	0.337	-0.624	24
SLC36A4	0.415	-0.624	47
CHID1	0.455	-0.624	78
SLC25A25	0.455	-0.624	17
GRIK4	0.564	-0.624	63
TTC6	0.412	-0.624	23
FUT9	0.516	-0.624	62
LRIG2	0.485	-0.624	35
GRK5	0.419	-0.624	23
PRKG2	0.34	-0.624	10
METTL21A	0.327	-0.624	14
MIR1669	0.485	-0.624	35
INHBA	0.547	-0.624	79
DIO3	0.309	-0.624	37
MIR6663	0.543	-0.624	51
MIR6678	0.614	-0.624	205
RHOA	0.276	-0.625	11
TMEM18	0.559	-0.625	143
PIAS1	0.329	-0.625	17
ACTRT2	0.397	-0.625	18
MYO7B	0.348	-0.625	13
SLMAP	0.333	-0.625	24
OTUD7A	0.379	-0.625	23
NPFFR1	0.399	-0.625	19
NAIF1	0.512	-0.625	22
LMO2	0.445	-0.625	54
TNFRSF1B	0.541	-0.625	54
ARL6IP1	0.5	-0.626	76
HTR1D	0.359	-0.626	10
MAPK12	0.377	-0.626	15
PPAPDC1A	0.442	-0.626	40
SLC26A2	0.288	-0.626	11
FKBP1A	0.382	-0.626	15
ASAH1	0.523	-0.626	77
NCOA7	0.4	-0.626	49
TRAFD1	0.368	-0.626	16
MET	0.355	-0.626	29
MIR1354	0.415	-0.626	43
MIR125B	0.439	-0.626	42
MIR1786	0.511	-0.626	87
AUTS2	0.625	-0.627	304
SLC9A7	0.427	-0.627	12
XPO4	0.37	-0.627	27
RELL1	0.538	-0.627	159
LOC417253	0.332	-0.627	11
NOL8	0.373	-0.627	10
SSTR1	0.52	-0.627	112
PPAP2B	0.529	-0.627	117
CNTN6	0.459	-0.627	98
GIT1	0.516	-0.627	77
LTK	0.38	-0.627	16
RHO	0.584	-0.627	108
LOC100859381	0.437	-0.627	10
IL12B	0.429	-0.627	63
ENPP7	0.405	-0.627	37
DNAJA2	0.394	-0.627	15
VWC2L	0.469	-0.627	48
ACAD9	0.541	-0.627	102
GPR83	0.404	-0.627	20
KIF18B	0.442	-0.627	34
PPP1R12B	0.546	-0.627	53
GNB5	0.352	-0.627	21
LRRC6	0.545	-0.627	156
AP4B1	0.396	-0.627	35
JAK3	0.39	-0.627	14
MIR6696	0.61	-0.627	212
ROGDI	0.391	-0.628	11
CSRP1	0.582	-0.628	83
NAA15	0.297	-0.628	16
EXOSC10	0.432	-0.628	34
RHCG	0.422	-0.628	29
PSMF1	0.402	-0.628	22
UBE3C	0.385	-0.628	19
P2RY1	0.517	-0.628	31
MTNR1A	0.544	-0.628	92
CPSF3L	0.501	-0.628	54
ATP6AP2	0.527	-0.628	136
THYN1	0.624	-0.628	176
GBP	0.473	-0.628	84
RAG1	0.399	-0.628	69
CCKBR	0.349	-0.628	14
RUFY1	0.437	-0.628	54
IRX1	0.436	-0.628	85
RALGAPA1	0.453	-0.628	23
GAPDH	0.444	-0.629	21
SLC24A1	0.407	-0.629	20
MAOA	0.463	-0.629	83
LOC419333	0.339	-0.629	10
PRRG1	0.539	-0.629	158
GABRG1	0.478	-0.629	30
FAM167A	0.378	-0.629	18
HDAC11	0.535	-0.629	164
ATCAY	0.296	-0.629	20
RPS15A	0.487	-0.629	31
ARC	0.586	-0.629	246
C19H17ORF63	0.427	-0.629	28
TOX3	0.51	-0.629	138
ODZ3	0.604	-0.629	165
NBEAL1	0.315	-0.63	16
C16ORF45	0.266	-0.63	13
ORC2	0.376	-0.63	27
MATR3	0.518	-0.63	105
MEOX2	0.388	-0.63	69
MEOX1	0.575	-0.63	100
GPR149	0.516	-0.63	36
TMED8	0.35	-0.63	14
OPCML	0.628	-0.63	216
LOC100857269	0.418	-0.631	19
STRAP	0.265	-0.631	22
PLAG1	0.273	-0.631	15
EXTL3	0.451	-0.631	23
LOC100857919	0.498	-0.631	45
LOC101749615	0.359	-0.631	11
PRSS35	0.449	-0.631	10
GABRB2	0.469	-0.631	91
CRP	0.541	-0.631	44
GIP	0.496	-0.631	60
FEM1B	0.472	-0.631	55
IKZF5	0.501	-0.631	101
RRAGC	0.583	-0.631	140
AMBP	0.553	-0.631	92
SAMD11	0.537	-0.631	143
CCRN4L	0.561	-0.631	166
MIR1754	0.356	-0.631	18
NCAPH	0.363	-0.631	24
TALDO1	0.394	-0.631	18
MIR1567	0.635	-0.631	413
FANCL	0.493	-0.631	28
PRLH	0.406	-0.631	30
MIR7472	0.448	-0.631	37
MFSD1	0.575	-0.632	66
CHODL	0.294	-0.632	14
CCDC43	0.317	-0.632	25
C5H15ORF29	0.447	-0.632	40
C11ORF75	0.449	-0.632	78
TNIP3	0.461	-0.632	18
LOC428634	0.427	-0.632	43
RAC1	0.343	-0.632	13
ATE1	0.526	-0.632	133
LOC417414	0.415	-0.632	42
ANP32B	0.548	-0.632	47
LOC100858006	0.363	-0.632	15
TMOD4	0.377	-0.632	12
MIR1807	0.527	-0.632	110
MIR6658	0.355	-0.632	18
MAB21L3	0.396	-0.633	14
TIMD4	0.485	-0.633	122
C19ORF6	0.427	-0.633	13
SLC13A1	0.422	-0.633	21
FAM117B	0.282	-0.633	11
TRRAP	0.531	-0.633	96
TTC7A	0.414	-0.633	40
MGAT4C	0.616	-0.633	48
BMPR1B	0.498	-0.633	38
TRIM66	0.486	-0.633	104
BMPR2	0.48	-0.633	68
MANEA	0.433	-0.633	16
HPSE2	0.407	-0.633	31
C1S	0.346	-0.633	13
AZIN1	0.467	-0.633	70
MIR2128	0.422	-0.633	21
AGRN	0.52	-0.633	53
TGFBI	0.418	-0.633	21
MIR1453	0.379	-0.633	36
DAAM2	0.413	-0.634	17
ABCC9	0.317	-0.634	17
TBC1D5	0.45	-0.634	43
CNOT2	0.419	-0.634	55
POLR2D	0.461	-0.634	53
C6ORF115	0.435	-0.634	10
EYA3	0.292	-0.634	11
RNF103	0.328	-0.634	11
NRTN	0.481	-0.634	73
LEPR	0.371	-0.634	26
IP6K1	0.37	-0.634	12
UBA2	0.36	-0.634	12
IRX4	0.406	-0.634	67
MYC	0.578	-0.634	242
STRBP	0.432	-0.634	31
SBDS	0.638	-0.634	386
VTG1	0.432	-0.634	36
SLC35B1	0.612	-0.634	71
RSBN1	0.42	-0.635	41
NCKAP1	0.318	-0.635	16
FHL2	0.456	-0.635	40
ARHGEF18	0.374	-0.635	13
GPATCH2	0.515	-0.635	64
KPNA7	0.402	-0.635	14
TTC29	0.382	-0.635	48
ABCG1	0.374	-0.635	15
UPF1	0.463	-0.635	14
OLFM1	0.482	-0.635	68
ERCC5	0.396	-0.635	17
GNPDA2	0.453	-0.635	24
FZD10	0.465	-0.635	44
NOL11	0.388	-0.635	33
CCL5	0.415	-0.635	32
SLIT1	0.423	-0.635	39
MIR9-1	0.503	-0.635	30
MED9	0.386	-0.635	10
MRPL22	0.491	-0.636	75
NUPL2	0.359	-0.636	13
EGF	0.36	-0.636	19
TMLHE	0.319	-0.636	25
SLC6A15	0.44	-0.636	24
FAM183A	0.508	-0.636	64
INTS9	0.506	-0.636	41
ALKBH8	0.311	-0.636	16
EMP2	0.388	-0.636	14
MRAS	0.478	-0.636	53
FAAH	0.443	-0.636	18
PRKD1	0.469	-0.636	44
INCENP	0.473	-0.636	108
GJC1	0.376	-0.636	23
AP3D1	0.474	-0.636	23
METAP1	0.464	-0.636	38
C21H1orf158	0.562	-0.636	238
MEAF6	0.587	-0.636	177
LRRN1	0.461	-0.636	87
DLX1	0.359	-0.636	14
SH3BP5	0.518	-0.636	88
AFAP1	0.462	-0.637	126
DOT1L	0.536	-0.637	43
PGM2L1	0.369	-0.637	14
TSSC1	0.55	-0.637	134
CAPRIN1	0.332	-0.637	15
MYL1	0.326	-0.637	15
EHD3	0.376	-0.637	32
TMEM17	0.414	-0.637	93
CARD11	0.558	-0.637	60
NDST3	0.573	-0.637	80
ZC3H12C	0.452	-0.637	62
C1H13ORF27	0.407	-0.637	31
BICD2	0.371	-0.637	25
LOC100858059	0.385	-0.637	20
GALNT7	0.412	-0.637	18
MIR142	0.435	-0.637	33
PLEKHJ1	0.62	-0.637	122
SLC25A26	0.593	-0.637	297
CTRC	0.567	-0.637	209
MIR6672	0.513	-0.637	126
PLCB1	0.363	-0.638	37
ENO1	0.539	-0.638	142
PPP1R21	0.387	-0.638	25
KIF23	0.51	-0.638	137
IKBKE	0.491	-0.638	26
TRERF1	0.335	-0.638	16
CSF3R	0.592	-0.638	174
RNF219	0.397	-0.638	43
VPS4B	0.304	-0.638	14
FN1	0.42	-0.638	52
TMX4	0.418	-0.638	61
RAB21	0.305	-0.638	10
CSF2RA	0.484	-0.638	16
EPS8	0.25	-0.638	20
ADAMTS5	0.431	-0.638	34
DNAJC27	0.356	-0.638	22
MIR34C	0.389	-0.638	10
LAMB3	0.39	-0.638	20
ORM1	0.529	-0.638	51
SRP9	0.377	-0.638	22
CYP4V2	0.433	-0.638	23
LOC431323	0.272	-0.638	10
CAV1	0.407	-0.638	14
MIR6579-1	0.368	-0.638	15
SH3PXD2B	0.42	-0.639	16
SUV420H1	0.409	-0.639	21
NHS	0.487	-0.639	52
MYRFL	0.374	-0.639	25
CDC7	0.381	-0.639	22
SERPINH1	0.485	-0.639	25
GABRA1	0.356	-0.639	33
FERMT1	0.491	-0.639	36
MDM4	0.366	-0.639	11
GRXCR1	0.499	-0.639	43
MXRA8	0.53	-0.639	62
AARS	0.477	-0.639	36
DOLK	0.408	-0.639	12
CYP2C45	0.449	-0.639	21
ASZ1	0.325	-0.639	10
2020-09-05	0.39	-0.64	14
C1H11ORF73	0.567	-0.64	215
RPS12	0.514	-0.64	41
SLC18A2	0.438	-0.64	18
TECTB	0.416	-0.64	74
CNOT8	0.487	-0.64	122
TTR	0.559	-0.64	109
PDHB	0.527	-0.64	84
TFEC	0.457	-0.64	71
SETD3	0.533	-0.64	137
FGF14	0.541	-0.64	302
CUEDC2	0.48	-0.64	29
POU3F1	0.589	-0.64	158
PCDHA5	0.507	-0.64	24
ID1	0.367	-0.64	15
LEFTY2	0.307	-0.64	19
PAX7	0.548	-0.64	81
IL18	0.537	-0.64	103
SOX2	0.544	-0.64	126
LPGAT1	0.284	-0.641	13
TNFRSF13B	0.484	-0.641	53
SLC6A13	0.356	-0.641	11
GLRA2	0.39	-0.641	22
LIPT1	0.378	-0.641	32
NGF	0.47	-0.641	64
VAV2	0.51	-0.641	109
SERGEF	0.444	-0.641	27
VMA21	0.431	-0.641	47
TH1L	0.262	-0.641	11
EIF5B	0.317	-0.641	13
NGFR	0.631	-0.641	125
BMP2	0.467	-0.641	108
GALK2	0.451	-0.641	17
HMGA1	0.511	-0.641	88
MIR6633	0.415	-0.641	26
ZNF521	0.482	-0.642	51
PXDN	0.359	-0.642	11
UNC5B	0.465	-0.642	44
CHN1	0.36	-0.642	28
ZFYVE9	0.364	-0.642	14
RNF220	0.518	-0.642	107
EFCAB4B	0.289	-0.642	12
SLC16A7	0.457	-0.642	62
KBTBD8	0.429	-0.642	28
DENND1A	0.453	-0.642	13
TFPI	0.34	-0.642	16
CCND1	0.467	-0.642	100
IL12A	0.587	-0.642	81
FSCN1	0.508	-0.642	57
USP7	0.556	-0.642	197
EFNA2	0.471	-0.642	30
FK21	0.43	-0.642	17
EEF2	0.47	-0.642	54
MRPS18A	0.431	-0.643	24
RPL19	0.599	-0.643	76
LGALSL	0.318	-0.643	37
ABTB2	0.298	-0.643	15
IL12RB2	0.437	-0.643	10
PRICKLE2	0.459	-0.643	35
NDST4	0.569	-0.643	98
KCND3	0.567	-0.643	206
DUSP6	0.389	-0.643	19
ATF2	0.278	-0.643	14
FCER1G	0.358	-0.643	10
TBL1X	0.45	-0.643	82
RAD51	0.345	-0.643	11
PRKAB2	0.434	-0.644	19
RBMS3	0.469	-0.644	45
KANSL1	0.483	-0.644	47
CNKSR2	0.431	-0.644	38
XKR6	0.535	-0.644	65
HVCN1	0.413	-0.644	22
MLLT1	0.495	-0.644	25
MMP17	0.394	-0.644	24
PHC3	0.366	-0.644	10
GCLC	0.398	-0.644	27
ARL5B	0.437	-0.644	57
CACNA1B	0.584	-0.644	130
EDEM1	0.523	-0.644	70
LEPRE1	0.387	-0.644	18
ZMYND19	0.357	-0.644	12
IQCB1	0.362	-0.644	16
ASTN2	0.551	-0.644	117
CTTN	0.511	-0.644	79
NDUFC2	0.571	-0.644	213
CALN1	0.502	-0.644	72
MIR1756B	0.388	-0.644	68
P2RX1	0.405	-0.644	38
VAPB	0.438	-0.644	26
GLIPR1L	0.542	-0.644	125
CCKAR	0.568	-0.644	176
MIR7459	0.617	-0.644	184
ABCB1LB	0.379	-0.645	13
LPHN3	0.423	-0.645	49
RTKN2	0.344	-0.645	13
SSBP3	0.332	-0.645	22
USP1	0.506	-0.645	68
OSTC	0.437	-0.645	59
THOC7	0.593	-0.645	214
ADRB1	0.475	-0.645	23
CLSPN	0.501	-0.645	40
GATA4	0.532	-0.645	66
C2CD3	0.326	-0.645	14
HSPA9	0.526	-0.645	114
CTNNA1	0.509	-0.645	62
CRHR1	0.531	-0.645	340
COMMD3	0.419	-0.645	18
MTHFD1	0.344	-0.645	26
TSHB	0.39	-0.645	45
MIR1588	0.424	-0.645	53
UCP3	0.326	-0.645	14
ULK3	0.424	-0.645	14
NR13	0.337	-0.645	10
CTNNB1	0.517	-0.645	114
MIR6615	0.456	-0.645	28
PRKCD	0.462	-0.646	53
ADI1	0.33	-0.646	11
GLRX5	0.393	-0.646	65
LOC425021	0.381	-0.646	24
MTNR1B	0.468	-0.646	80
BAIAP2L1	0.563	-0.646	202
LOC416212	0.463	-0.646	35
GJA4	0.633	-0.646	216
TTC1	0.276	-0.646	10
MFSD4	0.488	-0.646	14
TSHZ2	0.422	-0.646	25
HTR7	0.385	-0.646	24
SP3	0.496	-0.646	97
SELENBP1	0.503	-0.646	18
CNR1	0.493	-0.646	77
RALYL	0.49	-0.646	78
PCDHGC3	0.472	-0.647	24
LOC416090	0.393	-0.647	24
TGFB2	0.546	-0.647	79
PFN2	0.347	-0.647	12
PDP2	0.361	-0.647	14
PSMD14	0.427	-0.647	22
BRINP1	0.613	-0.647	393
LRRTM4	0.634	-0.647	378
SH3GL1	0.542	-0.647	40
PCCA	0.436	-0.647	71
CCT4	0.48	-0.647	46
KCTD16	0.329	-0.647	12
ALDH3A2	0.487	-0.647	37
CLTC	0.298	-0.647	15
CHRNA10	0.337	-0.647	13
MGLL	0.424	-0.647	51
MPHOSPH6	0.479	-0.647	48
ROBO1	0.446	-0.648	14
GEMIN2	0.439	-0.648	35
MIER1	0.485	-0.648	29
BLK	0.41	-0.648	13
NHLH1	0.45	-0.648	24
RPL38	0.552	-0.648	31
RNF145	0.364	-0.648	17
ZFAND2A	0.32	-0.648	13
TMTC4	0.336	-0.648	16
KIAA0528	0.267	-0.648	13
ARL8A	0.501	-0.648	33
SUGP2	0.557	-0.648	44
BCAS3	0.471	-0.649	78
MCMBP	0.494	-0.649	154
AOX1	0.367	-0.649	11
TSPAN8	0.493	-0.649	100
FAM132A	0.511	-0.649	30
PDE3A	0.333	-0.649	51
ALOX5	0.369	-0.649	11
DOCK2	0.449	-0.649	15
ANXA6	0.423	-0.649	39
FGF3	0.504	-0.649	40
CRNN	0.391	-0.649	16
PGAM1	0.421	-0.649	10
CYP2H1	0.369	-0.649	11
ATG7	0.613	-0.649	114
PARP4	0.459	-0.649	56
MGAT4A	0.413	-0.649	39
AGO3	0.471	-0.649	25
IFNAR1	0.347	-0.649	10
MIR1735	0.469	-0.649	21
TUBB2C	0.288	-0.649	10
EMX2	0.435	-0.65	55
TIMM17A	0.388	-0.65	10
NACC2	0.544	-0.65	23
AVPR1B	0.592	-0.65	126
TOB1	0.48	-0.65	32
MAPKAPK5	0.428	-0.65	11
TRIM24	0.492	-0.65	21
PLEK2	0.308	-0.65	15
TAF1A	0.426	-0.65	40
SLC7A2	0.402	-0.65	19
POLR2L	0.443	-0.65	48
RAB11B	0.519	-0.65	31
FBLN2	0.441	-0.65	44
PROC	0.504	-0.65	102
TMEM45B	0.457	-0.65	26
CENPC1	0.518	-0.65	75
COL9A2	0.636	-0.65	211
PLCG1	0.392	-0.65	14
ARPC4	0.403	-0.65	17
EIF2D	0.513	-0.65	36
CHMP4C	0.371	-0.65	13
HOXB3	0.381	-0.65	17
BAG5	0.355	-0.65	29
CD82	0.385	-0.65	43
SPINK5	0.442	-0.65	31
MIR1463	0.519	-0.65	158
MIR1615	0.492	-0.65	27
IL1RL1	0.385	-0.651	15
CENPP	0.631	-0.651	123
VWC2	0.488	-0.651	37
LOC424430	0.404	-0.651	15
HIPK2	0.515	-0.651	67
SPATA13	0.419	-0.651	39
ST6GAL2	0.564	-0.651	50
PET112	0.491	-0.651	33
C13H5ORF4	0.425	-0.651	30
CACNB2	0.377	-0.651	34
ARHGAP5	0.457	-0.651	27
CBLB	0.462	-0.651	76
TMEM47	0.534	-0.651	72
ARHGAP31	0.429	-0.651	19
DNM1L	0.503	-0.651	112
CYP17A1	0.43	-0.651	32
TTLL5	0.465	-0.651	43
TPH2	0.55	-0.651	139
GGCL1	0.414	-0.651	38
C5H11ORF96	0.342	-0.651	21
LOC422426	0.595	-0.651	261
TSPAN18	0.374	-0.651	23
C25H1ORF43	0.369	-0.651	12
UBAC2	0.556	-0.652	293
ITGB3BP	0.292	-0.652	10
POSTN	0.494	-0.652	87
FAM177A1	0.463	-0.652	38
PNPLA2	0.37	-0.652	34
SRD5A2	0.371	-0.652	15
MLL	0.452	-0.652	19
MSRA	0.482	-0.652	59
CAMKK1	0.407	-0.652	29
TRPV2	0.319	-0.652	13
FDX1	0.467	-0.652	59
RAB11FIP2	0.464	-0.652	73
MIR1B	0.379	-0.652	16
MORC2	0.464	-0.652	20
EIF2A	0.342	-0.652	13
MREG	0.418	-0.652	37
EBF1	0.629	-0.652	132
KIAA0319L	0.379	-0.652	16
C1ORF146	0.46	-0.652	36
IL28B	0.418	-0.652	37
STX7	0.299	-0.652	11
SEC24B	0.453	-0.652	66
MIR1659	0.446	-0.652	153
THRA	0.408	-0.652	12
RGS3	0.543	-0.653	143
IKZF2	0.576	-0.653	214
B3GNT2	0.412	-0.653	35
LINGO1	0.591	-0.653	99
ARRDC1	0.459	-0.653	32
PPIF	0.372	-0.653	22
SLC10A7	0.46	-0.653	85
TMPRSS9	0.43	-0.653	12
CLOCK	0.451	-0.653	26
SPAG16	0.505	-0.653	87
SYNPR	0.528	-0.653	112
STMN3	0.462	-0.653	36
LOC422214	0.538	-0.653	68
METTL16	0.495	-0.653	54
ENTPD8	0.557	-0.653	112
APOV1	0.471	-0.653	58
SLC9A1	0.559	-0.653	61
PPP4R2	0.576	-0.653	392
BCHE	0.605	-0.653	295
MIR6573	0.342	-0.653	18
MIR6606	0.477	-0.653	22
ZNF410	0.398	-0.654	31
ZC3HAV1	0.412	-0.654	19
KCTD8	0.533	-0.654	40
MTF1	0.613	-0.654	124
FAF1	0.432	-0.654	27
RNF11	0.511	-0.654	73
PLA2G1B	0.464	-0.654	30
ARHGEF10	0.404	-0.654	24
RFT1	0.464	-0.654	67
TRPC1	0.442	-0.654	19
VEZF1	0.404	-0.654	24
CAV3	0.503	-0.654	63
SP5	0.404	-0.654	30
CYP24A1	0.461	-0.654	49
GATSL2	0.651	-0.654	362
MIR1651	0.556	-0.654	52
LOC426368	0.517	-0.655	67
INPP5K	0.55	-0.655	46
BARD1	0.555	-0.655	157
GMFB	0.292	-0.655	11
NHLRC2	0.513	-0.655	65
OXGR1	0.449	-0.655	29
WDR72	0.495	-0.655	46
LIF	0.319	-0.655	10
MIS12	0.427	-0.655	50
ZPLD1	0.543	-0.655	72
SEMA3D	0.59	-0.655	107
PTPRG	0.581	-0.655	218
COL27A1	0.534	-0.655	60
OCA2	0.412	-0.655	27
ASB7	0.444	-0.655	75
MIR34A	0.557	-0.655	78
TSNAX	0.528	-0.655	143
YTHDC1	0.431	-0.655	25
USP48	0.511	-0.655	40
MORC3	0.31	-0.655	13
ECE1	0.53	-0.655	26
FZD7	0.519	-0.655	44
ERBB4	0.549	-0.656	247
AHCTF1	0.399	-0.656	28
SATB2	0.565	-0.656	172
LRIG3	0.509	-0.656	50
LOC416931	0.408	-0.656	22
PAX9	0.529	-0.656	96
NFKBIZ	0.546	-0.656	176
SRD5A3	0.366	-0.656	15
MAFK	0.523	-0.656	84
NUDT7	0.499	-0.656	100
VPS53	0.502	-0.656	40
TERC	0.573	-0.656	124
RBP1	0.558	-0.656	79
TGFBR1	0.468	-0.656	56
TBC1D1	0.391	-0.656	38
STMN1	0.627	-0.657	261
TAF1B	0.505	-0.657	46
CHST15	0.422	-0.657	45
UBXN2A	0.601	-0.657	183
RPL27A	0.578	-0.657	208
LANCL3	0.291	-0.657	10
C10H15ORF42	0.354	-0.657	11
MTO1	0.345	-0.657	12
SNCA	0.498	-0.657	191
RABL5	0.348	-0.657	17
NR5A1	0.568	-0.657	25
SNAP25	0.386	-0.657	41
MIR1813-1	0.541	-0.657	156
FLI1	0.501	-0.657	127
RBM7	0.406	-0.657	15
HEXA	0.38	-0.657	16
MSX2	0.527	-0.657	111
LOC419429	0.476	-0.657	35
MIR1572	0.523	-0.657	102
MIR6652	0.531	-0.657	65
ACER1	0.493	-0.658	20
SYN2	0.385	-0.658	16
FUNDC1	0.453	-0.658	76
GADL1	0.412	-0.658	33
SDF4	0.581	-0.658	95
SLC26A9	0.392	-0.658	17
SSB	0.412	-0.658	38
IL5RA	0.585	-0.658	426
NDP	0.402	-0.658	32
CHRDL1	0.523	-0.658	54
ARL13B	0.347	-0.658	10
SFMBT1	0.301	-0.658	11
PPM1K	0.507	-0.658	95
MIR1776	0.495	-0.658	33
KPNA2	0.455	-0.658	38
TMC7	0.459	-0.658	25
COQ7	0.445	-0.658	36
COG5	0.421	-0.658	25
MIR1723	0.367	-0.658	23
DIP2C	0.406	-0.659	24
PELI1	0.368	-0.659	35
EIF1AY	0.47	-0.659	96
NDUFV3	0.478	-0.659	33
PTCHD2	0.573	-0.659	74
C3AR1	0.41	-0.659	41
TIA1	0.543	-0.659	66
RNF144A	0.332	-0.659	12
DMD	0.58	-0.659	319
TYRO3	0.455	-0.659	43
PIK3CD	0.55	-0.659	69
SOWAHC	0.419	-0.659	13
MIR1813-2	0.524	-0.659	212
KDM8	0.445	-0.659	36
UBE4A	0.495	-0.659	46
GTF2H1	0.401	-0.659	15
H2AFY	0.466	-0.659	64
CHAMP1	0.424	-0.66	15
RNF34	0.484	-0.66	34
PDE4B	0.493	-0.66	46
RFC4	0.402	-0.66	13
IL13	0.344	-0.66	10
METTL14	0.576	-0.66	126
KIDINS220	0.352	-0.66	16
YES1	0.426	-0.66	35
PXK	0.384	-0.66	12
DNAJB12	0.459	-0.66	44
BICC1	0.454	-0.66	79
UBA5	0.421	-0.66	42
ID2	0.592	-0.66	176
ANKRD26	0.359	-0.66	40
WBSCR17	0.556	-0.661	106
NR6A1	0.494	-0.661	12
ZC3H14	0.621	-0.661	250
VRK1	0.528	-0.661	149
DEPDC1	0.438	-0.661	19
FBXW11	0.504	-0.661	111
MIPEP	0.416	-0.661	15
FAM102A	0.45	-0.661	13
HERC2	0.495	-0.661	61
ATP6AP1	0.51	-0.661	94
PSMC5	0.536	-0.661	300
SLC37A1	0.358	-0.661	18
CHAF1B	0.532	-0.661	71
VAX1	0.552	-0.661	230
ZDHHC8	0.612	-0.661	196
RABGEF1	0.327	-0.661	12
C5H14ORF166B	0.323	-0.661	12
ICMT	0.391	-0.661	13
LCT	0.259	-0.661	10
LYN	0.386	-0.661	18
RNF126	0.594	-0.661	27
FLNB	0.482	-0.662	44
SLC5A7	0.581	-0.662	59
G3BP1	0.433	-0.662	39
PUSL1	0.582	-0.662	96
E2F3	0.445	-0.662	17
SULT1C3	0.506	-0.662	24
U2AF1	0.471	-0.662	38
C7H2ORF76	0.467	-0.662	41
DUPD1	0.465	-0.662	35
HTT	0.314	-0.662	15
IFNG	0.45	-0.662	44
GRIN1	0.56	-0.662	152
PHF6	0.388	-0.662	11
LOC415324	0.303	-0.662	11
YIPF5	0.485	-0.662	36
NEURL1B	0.493	-0.662	45
RFC1	0.49	-0.662	37
ELP4	0.276	-0.662	12
PPARGC1A	0.539	-0.662	81
CCK	0.482	-0.662	76
ANP32E	0.606	-0.662	35
CEP112	0.496	-0.662	47
C1H11ORF67	0.478	-0.662	42
CITED2	0.56	-0.662	65
MIR1587	0.653	-0.662	313
THSD7A	0.4	-0.663	12
GRIK1	0.317	-0.663	10
CEP135	0.354	-0.663	16
NCBP2	0.333	-0.663	13
LOC416082	0.422	-0.663	31
NCK2	0.552	-0.663	101
ADORA1	0.436	-0.663	11
ADRA1A	0.622	-0.663	312
ANKRD50	0.441	-0.663	32
VSTM4	0.319	-0.663	10
CXADR	0.429	-0.663	28
MIR221	0.447	-0.663	68
VPS35	0.508	-0.663	81
RAPGEF1	0.508	-0.663	43
VGLL2	0.45	-0.663	13
HSPB1	0.39	-0.663	18
MIR146B	0.436	-0.663	24
CANX	0.445	-0.663	47
SALL3	0.595	-0.663	189
C18H17orf70	0.386	-0.663	16
MBNL2	0.575	-0.664	166
CMAS	0.316	-0.664	10
PPM1L	0.391	-0.664	20
AGPAT9	0.524	-0.664	208
RASGEF1B	0.426	-0.664	24
FGF8	0.48	-0.664	25
CDC27	0.52	-0.664	65
DCLRE1A	0.483	-0.664	25
ATP8A1	0.417	-0.664	27
LOC426218	0.322	-0.664	12
LOC416639	0.544	-0.664	89
SLC45A3	0.432	-0.664	14
SAMD13	0.466	-0.664	45
OGDHL	0.499	-0.664	53
PSMD12	0.461	-0.664	39
CSNK1G1	0.521	-0.664	34
BKJ	0.422	-0.664	15
NSMCE2	0.529	-0.664	108
CRIM1	0.537	-0.664	128
RGS12	0.337	-0.665	16
BRSK2	0.516	-0.665	110
RAB10	0.438	-0.665	31
BTF3L4	0.385	-0.665	20
LOC100857711	0.383	-0.665	14
SNX14	0.499	-0.665	62
DNAH9	0.49	-0.665	70
ARHGAP29	0.393	-0.665	20
RUVBL1	0.441	-0.665	62
EPSTI1	0.39	-0.665	42
MYL10	0.574	-0.665	156
RFX2	0.408	-0.665	12
HES1	0.524	-0.665	53
UMPS	0.49	-0.665	142
ITPKA	0.433	-0.665	34
FRG1	0.493	-0.665	38
PPIB	0.413	-0.665	13
GCH1	0.504	-0.665	29
ARRDC4	0.511	-0.665	168
ATP6V1E1	0.288	-0.665	14
PDGFA	0.578	-0.665	222
PPARD	0.53	-0.665	85
DPYS	0.561	-0.665	193
BARX2	0.522	-0.665	143
MIR1730	0.541	-0.665	324
MIR6645	0.431	-0.665	43
NUPL1	0.506	-0.666	91
FAM53B	0.301	-0.666	11
FNBP1L	0.347	-0.666	11
HRH2	0.433	-0.666	22
HS6ST3	0.486	-0.666	46
BRAP	0.485	-0.666	54
LSM8	0.305	-0.666	23
PIGQ	0.301	-0.666	16
TNFSF13B	0.489	-0.666	20
CNTNAP5	0.557	-0.666	134
ADCY9	0.518	-0.666	67
PRLHR	0.549	-0.666	200
RABEP1	0.554	-0.666	149
EPHA5	0.521	-0.666	109
KTN1	0.494	-0.666	110
ANKRD11	0.415	-0.666	17
MIR1769	0.626	-0.666	228
CCDC141	0.306	-0.666	14
C26H6ORF89	0.377	-0.666	14
PKD2	0.445	-0.666	30
MYL2	0.489	-0.666	56
TWF1	0.44	-0.666	37
DDX6	0.516	-0.666	18
MIR455	0.498	-0.666	44
AACS	0.564	-0.667	145
[truncated: 4,305 more rows]
